# Supplementary material for: An Approach to Improve the Effectiveness of the Video-Assisted Intubating Stylet Technique for Tracheal Intubation: A Case Series Report
Source: Healthcare (Basel). 2023 Mar 20;11(6):891. doi: 10.3390/healthcare11060891 (PMC10048425; doi:10.3390/healthcare11060891)
Supplement: Supplementary file 1 [file healthcare-11-00891-s001.zip]

Archive with 23 entries (23 files):
- S1.1Zbo1ZQR.mp4.part
- S1.mp4
- S10.mp4
- S10.uk8Sihz4.mp4.part
- S11.mp4
- S11.qgjP8HzK.mp4.part
- S12.mp4
- S13.BEQvLqaH.mp4.part
- S13.mp4
- S2.mp4
- S3.mp4
- S3.q2dy0n7V.mp4.part
- S4.mp4
- S5.9PpIlobJ.mp4.part
- S5.mp4
- S6.Iy2Vv3DV.mp4.part
- S6.mp4
- S7.KmHvgYwZ.mp4.part
- S7.mp4
- S8.mp4
- S8.pCZomlN4.mp4.part
- S9.mp4
- S9.wmPzurds.mp4.part
